# Supplementary material for: A Plant-Specific TGS1 Homolog Influences Gametophyte Development in Sexual Tetraploid Paspalum notatum Ovules
Source: Front Plant Sci. 2019 Nov 29;10:1566. doi: 10.3389/fpls.2019.01566 (PMC6895069; doi:10.3389/fpls.2019.01566)
Supplement: Supplementary file 12 [file Table_2.xlsx]

## Sheet: Hoja1
Supplementary Table 2
Width at leaf base (cm)
E2.14				Plant	Mean width (cm)	Standard Deviation
Leaf	Width (cm) at leaf base				(base of the leaf)
1	0.6			E2.9	0.64	0.107497
2	0.4			E2.13	0.6	0.0666667
3	0.7			E2.14	0.54	0.0966092
4	0.6			R0.1	0.7	0.0942809
5	0.5			R0.2	0.63	0.105935
6	0.5			R0.3	0.64	0.0966092
7	0.5
8	0.4
9	0.6
10	0.6
E2.13
Leaf	Width (cm) at leaf base
1	0.6
2	0.6
3	0.7
4	0.6
5	0.7
6	0.6
7	0.6
8	0.6
9	0.5
10	0.5
E2.9
Leaf	Width (cm) at leaf base
1	0.8
2	0.8
3	0.7
4	0.7
5	0.5
6	0.6
7	0.6
8	0.6
9	0.6
10	0.5
Regeneration control R0.1
Leaf	Width (cm) at leaf base
1	0.7
2	0.9
3	0.6
4	0.7
5	0.7
6	0.7
7	0.8
8	0.7
9	0.6
10	0.6
Regeneration control R0.2
Leaf	Width (cm) at leaf base
1	0.7
2	0.6
3	0.5
4	0.6
5	0.7
6	0.8
7	0.7
8	0.5
9	0.7
10	0.5
Regeneration control R0.3
Leaf	Width (cm) at leaf base
1	0.8
2	0.6
3	0.5
4	0.6
5	0.6
6	0.8
7	0.6
8	0.7
9	0.6
10	0.6
